# Supplementary material for: Application of cell-free DNA for genomic tumor profiling: a feasibility study
Source: Oncotarget. 2019 Feb 15;10(14):1388–98. doi: 10.18632/oncotarget.26642 (PMC6402712; doi:10.18632/oncotarget.26642)
Supplement: Supplementary file 2 [file oncotarget-10-1388-s002.xls]

## Sheet: Supplemental Table 1
Supplemental Table 1. Tumor information and turnaround time for genomic reports across cohorts (N= 44).
Patient ID (cohort)	Cancer type	Sex/ Age at inclusion	Biopsy site	Re-biopsy	Organ of metastatic lesions	Therapy	Turnaround time -tissue (days)	Turnaround time -cfDNA	+/- SCAA
						at plasma sampling		(days)
P1 (2)	Endometrial	F/61	Liver	Yes	Lung + liver (multiple)	N	80	80	+ (WES/ SCNA)
Report no. 1
P2 (2) Report no. 2	Ovarian	F/63	Liver	Yes	Liver and LN (multiple)	N	62	87	+ (WES/ SCNA)
P3 (2) Report no. 3	Breast	F/33	Liver	No	Liver (extensive)	Y	-	83	+ (WES)
P4 (2) Report no. 4	Head and neck	F/65	Subcutaneous	Yes	Lung (multiple)	N	98	71	+ (WES/ SCNA)
P5 (2)	Mesothelioma	F/52	Peritoneum	No	Liver (multiple) + peritoneum	Y	-	72	+ (WES)
Report no. 5
P6 (2) Report no. 6	Pancreatic	M/76	Liver	Yes	Liver (multiple)	Y	51	28	+ (WES)
P7 (2) Report no. 7	Colorectal	M/79	Liver	No	Bone+ lung + liver+ LN + suprarenal (multiple). Decreasing size on chemo-therapy.	Y	-	21	+ (WES)
P8 (2) Report no. 8	Testicular	M/36	Liver	Yes	Lung + liver (multiple)	Y	57	48	+ (WES/ SCNA)
P9 (1) Report no. 9	Prostate	M/60	Retroperito-neal LN	Yes	Bone (multiple)	N (castration)	29B	13	+ (WES/ SCNA)
P10 (2) Report no. 10	Prostate	M/66	Prostate	No	Bone (multiple)	Y	-	30	+ (WES/ SCNA)
P11 (1) Report no. 11	Endometrial	F/74	No biopsy	No	LN + Peritoneal carcinosis	N	-	25	+ (WES)
P12 (2) Report no. 12	Bile duct	F/64	Liver	No	Liver (multiple)	N	-	25	+ (WES/ SCNA)
P13 (1) Report no. 13	Prostate	M/80	No biopsy	No, FFPE	Bone (multiple)	N	-	34	+ (WES)
P14 (2) Report no. 14	Breast	F/56	Cutaneous	No	Bone + skin (multiple)	N	-	29	-
P15 (2) Report no. 15	Colorectal	F/47	Liver	No	Lung+ liver +LN + bone (multiple)	N	-	28	+ (WES)
P16 (1) Report no. 16	Prostate	M/73	No biopsy	No	Bone + LN (multiple)	N (castration)	-	28	+ (WES)
P17 (1) Report no. 17	Lung (NSCLC)	M/82	No biopsy	No	Lung (multiple)	N	-	27	+ (WES)
P18 (2) Report no. 18	Colorectal	F/48	Liver	No, FFPE	Lung +liver +LN (multiple)	Y	-	25	+ (WES)
P19 (1) Report no. 19	Gastric	M/36	No biopsy	No	Only primary tumor (Effect of chemo-therapy)	Y	-	23	+ (WES)
P20 (1) Report no. 20	Colorectal	M/53	No biopsy	No	Lung+ LN+ retro-peritoneum (few)	Y	-	35	+ (WES)
P21 (2) Report no. 21	Breast	F/76	Liver	No	Bone+ liver+ lung (multiple)	Y	-	41R	-
P22 (1) Report no. 22	Lung (NSCLC)	F/59	No biopsy	No	Lung (minor)	Y	-	30	-
P23 (1) Report no. 23	Lung (NSCLC)	M/54	No biopsy	No, FFPE	Lung (multiple)	N	-	25	+ (WES)
P24 (2) Report no. 24	Colorectal	M/75	Liver	No	Lung + liver	N	-	24	+ (WES)
P25 (3)	Colorectal	M/70	NA	No	NA	NA	-	-	+ (WES/ SCNA)
P26 (3)	Bile duct	F/65	Liver	No	NA	N	-	-	-
P27 (3)	Cervical	F/50	LN	No	NA	N	-	-	+ (WES/ SCNA)
P28 (3)	Colorectal	M/55	Liver	No	Lung+ liver+ bone	N	-	-	+ (WES)
P29 (3)	Colorectal	F/55	Liver	No	Liver (multiple) + bone	N	-	-	-
P30 (3)	Colorectal	M/63	Liver	No	Lung+ liver+ peritoneum (multiple)	Y	-	-	+ (WES/ SCNA)
P31 (3)	Colorectal	M/57	Liver	No	Liver (multiple)+ lung+ kidney	N	-	-	+ (WES/ SCNA)
P32 (3)	Colorectal	M/65	Liver	No	Lung + liver	Y	-	-	-
P33 (3)	Colorectal	F/69	Liver	No	Lung + liver	N	-	-	+ (WES/ SCNA)
P34 (3)	Breast	F/66	LN	No	Bone + LN	Y	-	-	-
P35 (3)	Prostate	M/65	Prostate	No	Bone	N	-	-	+ (SCNA)
						(Castration)
P36 (3)	Head and neck	M/70	Liver	No	Liver + lung + local LN	N	-	-	-
P37 (3)	Breast	F/36	Breast	Yes	Liver + LN	NA	-	-	+ (WES)
P38 (3)	Breast	F/26	Breast	Yes	LN	Y	-	-	-
P39 (3)	Colorectal	M/73	Liver	Yes	Liver + primary rectal tumor. Decreasing size on chemo-therapy	Y	-	-	-
P40 (3)	Colorectal	M/65	NA	Yes	NA	NA	-	-	+ (WES)
P41 (3)	Bile duct	F/33	NA	Yes	NA	NA	-	-	+ (WES)
P42 (3)	Breast	F/75	Liver	Yes	Bone + liver (lesion (decreasing on treatment)	Y	-	-	-
P43 (3)	Colorectal	M/57	Lung	Yes	Lung (multiple)	N	-	-	-
P44 (3)	Breast	F/40	Liver	Yes	Liver	Y	-	-	-
The turnaround time includes the time from failed biopsy or no biopsy until the genomic report was completed. Turnaround time is only reported for patients prospectively included in the study. Indication of treatment and location of metastatic sites at the time of blood collection were included. Identification of ctDNA by WES and/or SCNA analysis (OncoScan) is indicated by a +/- SCAA. R This repo…

## Sheet: Supplemental Table 2
Supplemental Table 2: Whole exome sequencing and OncoScan input and quality across cohorts (N= 44).
Sample ID (cohort)	cfDNA (ng/ml)	WES average coverage	WES coverage of at least 10x	OncoScan cfDNA input (ng)	OncoScan MAPD	OncoScan ndWavinessSD	+/- SCAA
P1 (2)	119.7	208.8	0.9805	30	0.5178	0.1234	+ (WES/ SCNA)
P2 (2)	6.2	202.6	0.9782	10	0.5957	0.1802	+ (WES/ SCNA)
P3 (2)	3.1	137.3	0.9103	No analysis	No analysis	No analysis	+ (WES)
P4 (2)	10.5	144.3	0.9426	10	0.4636	0.0985	+ (WES/ SCNA)
P5 (2)	5.7	252.1	0.9455	10	0.6969	0.1631	+ (WES)
P6 (2)	12.8	404.6	0.9556	20	0.8699	0.2193	+ (WES)
P7 (2)	5.8	192.7	0.9475	14	0.9277	0.2802	+ (WES)
P8 (2)	27.3	366.9	0.9534	10	0.3529	0.0627	+ (WES/ SCNA)
P9 (1)	30	132	0.9349	40	0.7995	0.1925	+ (WES/ SCNA)
P10 (2)	5.6	186.2	0.8794	11	0.7672	0.1314	+ (WES/ SCNA)
P11 (1)	5.4	161.9	0.9385	9	0.8643	0.1354	+ (WES)
P12 (2)	11.1	332.3	0.9546	80	0.7735	0.1763	+ (WES/ SCNA)
P13 (1)	36	142.2	0.9404	80	0.8164	0.1471	+ (WES)
P14 (2)	4.5	309.1	0.9525	38	0.7134	0.169	-
P15 (2)	27.5	214.4	0.9483	80	1.0078	0.2028	+ (WES)
P16 (1)	3.8	176.7	0.9486	7	1.0084	0.1632	+ (WES)
P17 (1)	5.6	253	0.9528	16	0.9862	0.2026	+ (WES)
P18 (2)	3.4	186.5	0.9449	80	0.9282	0.1509	+ (WES)
P19 (1)	0.2	223.8	0.9239	No analysis	No analysis	No analysis	+ (WES)
P20 (1)	3.5	232	0.9206	80	0.7372	0.1496	+ (WES)
P21 (2)	1.5	242.6	0.9489	No analysis	No analysis	No analysis	-
P22 (1)	9.1	210.8	0.9459	32	1.1797	0.2403	-
P23 (1)	7	172.1	0.9482	65	1.1096	0.1874	+ (WES)
P24 (2)	15.2	189	0.9478	20	1.0954	0.2807	+ (WES)
P25 (3)	75.2	94.6	0.9283	20	0.7882	0.1654	+ (WES/ SCNA)
P26 (3)	27.2	90.5	0.9103	20	0.7866	0.1276	-
P27 (3)	27	136.3	0.9364	20	0.7056	0.1764	+ (WES/ SCNA)
P28 (3)	31.5	118.9	0.938	20	0.7082	0.1139	+ (WES)
P29 (3)	24.5	132.9	0.9348	20	0.7919	0.1032	-
P30 (3)	175.5	95	0.9289	50	0.7565	0.1588	+ (WES/ SCNA)
P31 (3)	181.5	105.1	0.9356	50	0.6266	0.1682	+ (WES/ SCNA)
P32 (3)	25.4	85.6	0.9332	20	0.8514	0.1194	-
P33 (3)	13.1	134.8	0.9403	20	0.4183	0.0978	+ (WES/ SCNA)
P34 (3)	33.8	134.8	0.9398	20	0.7577	0.108	-
P35 (3)	39.6	98.1	0.933	20	0.2722	0.0905	+ (SCNA)
P36 (3)	7.1	122.2	0.9349	18	0.9682	0.182	-
P37 (3)	8.7	218.5	0.9465	23	1.2953	0.3626	+ (WES)
P38 (3)	5.9	221.3	0.9451	11	1.0441	0.1461	-
P39 (3)	58.4	189.5	0.9377	80	1.0924	0.1909	-
P40 (3)	17.3	212.4	0.9436	57	0.7924	0.1913	+ (WES)
P41 (3)	32.9	211.8	0.9403	80	1.0298	0.2308	+ (WES)
P42 (3)	10.5	242.9	0.9328	35	Failed analysis	Failed analysis	-
P43 (3)	2.2	164	0.9449	No analysis	No analysis	No analysis	-
P44 (3)	6.4	154.7	0.8982	14	1.1365	0.1725	-
The average coverage from WES and the percentage of the exome covered by at least 10x is reported for each patient (N=44). The median average coverage and >10x coverage was 186x and 94%, respectively. The cfDNA concentration in nanogram per ml plasma measured by the Qubit dsDNA HS assay is also included together with the amount of cfDNA used for OncoScan analyses. Quality parameters from OncoScan…

## Sheet: Supplemental Table 3
Supplemental Table 3. Selected cancer-associated alterations (SCAAs) identified in cfDNA using WES (N=44)
Pt ID	Cancer type	Gene	Coding change	Amino acid change	Frequency %	COSMIC or other database ID
(cohort)					(read depth)
P1 (2)	Endometrial	ATM	c.385A>T	p.K129*	21 (67x)	3358957
		ARID1A	c.1519C>T	p.Q507*	22 (94x)	1666861
		AKT2	c.967G>A	p.E323K	36 (191x)	6409036
P2 (2)	Ovarian	FGF10	c.367G>A	p.V123I	30 (436x)	3413891
		TP53	c.404G>A	p.C135Y	23 (224x)	10801
P3 (2)	Breast	PCDHB12	c.1914C>G	p.H638Q	5 (215x)	4595553
P4 (2)	Head and neck	TP53	c.586C>T	p.R196*	12 (228x)	10705
		RAD21	c.58G>A	p.A20T	8 (108x)	5945167
P5 (2)	Mesothelioma	RAD51C	c.859A>G	p.T287A	51 (82x)	Dbsnp ID 28363317; Clin-Var ID 132702
P6 (2)	Pancreatic	KRAS	c.35G>T	p.G12V	57 (182x)	1140133
		TP53	c.1004delG	p.R335fs*10	37 (411x)	295248
		FANCD2	c.520C>T	p.R174*	14 (192x)	none
P7 (2)	Colorectal	ACIN1	c.3880_81delGA	p.E1234fs*12	6 (613x)	1587333
P8 (2)	Testicular	MYO6	c.2751dupA	p.Q918fs*24	8 (253x)	1446015
		SMARCA5	c.796C>T	p.Q266*	21 (121x)	none
		RAB14	c.53-1G>A		12 (78x)	5041905
P9 (1)	Prostate	TP53	c.638_41delGACA	p.R213fs*33	28 (158x)	1169530
P10 (2)	Prostate	TP53	c.298C>T	p.Q100*	9 (222x)	44032
P11 (1)	Endometrial	TP53	c.581T>C	p.L194P	6 (192x)	3675531
		ATR	c.2320delA	p.1774fs*5	10 (48x)	214499
		CHD7	c.7212_14delGAG	p.R2405del	7 (201x)	1319701
P12 (2)	Bile duct	NRAS	c.182A>G	p.Q61R	28 (298x)	28048
P13 (1)	Prostate	ATR	c.2320delA	p.I774fs*5	8 (61x)	214499
		PTEN	c.930dupT	p.N311*	6 (148x)	none
P14 (2)	Breast	No SCAA
P15 (2)	Colorectal	KRAS	c.35G>T	p.G12V	34 (133x)	1140133
		APC	c.4348C>T	p.R1450*	25 (543x)	13127
		APC	c.1600A>T	p.K534*	24 (103x)	18768
		MAP3K9	c.677G>A	p.G226E	17 (140x)	Dbsnp ID 766524571IS
P16 (1)	Prostate	AR	c.2623C>T	p.H875Y	19 (133x)	238555
		AR	c.2105T>A	p.L702H	21 (194x)	238553
		APC	c.4385delA	p.K1462fs*11	12 (305x)	4166208
P17 (1)	Lung (NSCLC)	TP53	c.610G>T	p.E204*	8 (338x)	10804
P18 (2)	Colorectal	APC	c.3225T>A	p.Y1075*	9 (247x)	ClinVar ID 416771
		TP53	c.578A>G	p.H193R	10 (198x)	10742
		PIK3CG	c.254C>T	p.A85V	8 (361x)	4714447
P19 (1)	Gastric	RAD50	c.2165delA	p.K722fs*14	8 (83x)	1433045
		SMARCC2	c.3274_76delCCT	p.P1092del	7 (209x)	1363037
P20 (1)	Colorectal	TP53	c.320dupA	p.Y107*	10 (445x)	6196610
P21 (2)	Breast	No SCAA
P22 (1)	Lung (NSCLC)	No SCAA
P23 (1)	Lung (NSCLC)	CHEK1	c.676dupA	p.T226fs*19	6 (128x)	4612722
P24 (2)	Colorectal	APC	c.3842C>G	p.S1281*	35 (104x)	3696807
		TP53	c.751A>T	p.I125F	36 (314x)	43967
P25 (3)	Colorectal	APC	c.4393_94delAG	p.S1465fs*3	38 (206x)	13864
		BRAF	c.1799T>A	p.V600E	31 (102x)	1131
		WT1	c.986C>T	p.T329M	14 (66x)	1232869
		TP53	c.743G>A	p.R248Q	31 (139x)	10662
P26 (3)	Bile duct	No SCAA
P27 (3)	Cervical	POLR3B	c.452C>T	p.T151M	27 (70x)	1318066
		MAP2K2	c.127G>C	p.E43Q	12 (130x)	none
P28 (3)	Colorectal	KRAS	c.183A>C	p.Q61H	26 (137x)	1135364
		PIK3CA	c.337_39delCTC	p.L113del	16 (154x)	1041465
		APC	c.2362A>T	p.K788*	11 (89x)	none
P29 (3)	Colorectal	No SCAA
P30 (3)	Colorectal	TP53	c.818G>A	p.R273H	29 (52x)	10660
		APC	c.2626C>T	p.R876*	35 (168x)	18852
		HDAC9	c.1939G>A	p.V647I	17 (128x)	1254023
P31 (3)	Colorectal	KRAS	c.35G>A	p.G12D	49 (39x)	1135366
		APC	c.645+1G>A		35 (37x)	256047
		TP53	c.763_69dup7	p.L257fs*9	40 (131x)	none
		SOX9	c.1234C>T	p.Q412*	21 (199x)	5073885
P32 (3)	Colorectal	No SCAA
P33 (3)	Colorectal	PIK3CA	c.1633G>A	p.E545K	9 (138x)	763
		APC	c.3340C>T	p.R1114*	10 (118x)	13125
		MAP2K1	c.167A>C	p.Q56P	18 (265x)	1236223
		SMAD4	c.1082G>A	p.R361H	6 (123x)	14122
		SMAD4	c.1066C>T	p.P356S	9 (137x)	1226726
P34 (3)	Breast	No SCAA
P35 (3)	Prostate	No SCAA
P36 (3)	Head and neck	No SCAA
P37 (3)	Breast	PIK3CA	c.3140A>G	p.H1047R	6 (263x)	775
		PIK3CA	c.3143A>G	p.H1048R	6 (261x)	36289
P38 (3)	Breast	No SCAA
P39 (3)	Colorectal	No SCAA
P40 (3)	Colorectal	TP53	c.556-2A>T		12 (515x)	12559
P41 (3)	Bile duct	IDH1	c.394C>T	p.R132C	26 (141x)	28747
		ATR	c.2320dupA	p.I774fs*3	12 (85x)	1617015
P42 (3)	Breast	No SCAA
P43 (3)	Colorectal	No SCAA
P44 (3)	Breast	No SCAA
The variant frequency (%) in plasma cfDNA and sequencing coverage (x) is reported for each selected cancer-associated alteration (SCAA) identified by WES. A representative COSMIC identifier (ID) is provided for variants previously reported in cancer. If no COSMIC ID existed, the dbSNP or ClinVar ID was included. *: stop codon. IS: In silico analysis using the integrated software Alamut version 2.…

## Sheet: Supplemental Table 4
Supplemental Table 4. Selected cancer-associated somatic copy number alterations in cfDNA (OncoScan, N= 44).
Pt ID (cohort)	Cancer type	Amplification	Deletion (LOH)	HRD	Chr gain	Numerical changes
P1 (2)	Endometrial		APC, CDKN2A, NOTCH1, CCND1, BRCA2
			LAMP1, TP53, NOTCH3, JAG1
P2 (2)	Ovarian	CCND1, CER1, FREM1, NF1B	NOTCH2, ALK, APC, CDKN2A (bi-allelic loss), NOTCH1, PTEN (bi-allelic loss), FGFR2, BRCA2, LAMP1, TP53, ERBB2, BRCA1, NOTCH3	Possible
P3 (2)	Breast	No analysis due to low cfDNA
P4 (2)	Head and neck	NF1B, CER1, FREM1
P5 (2)	Mesothelioma	Silent profile
P6 (2)	Pancreatic	MYC	NOTCH2, APC, CDKN2A, CDK4, MDM2, TP53, JAG1
P7 (2)	Colorectal	Silent profile
P8 (2)	Testicular				20q
P9 (1)	Prostate	AR	PTEN, FGFR2, KRAS
P10 (2)	Prostate	Possible AR
P11 (1)	Endometrial	Silent profile
P12 (2)	Bile duct		MET, NOTCH1, TP53, CDKN2A/B (bi-allelic loss)
P13 (1)	Prostate	Silent profile
P14 (2)	Breast	Silent profile
P15 (2)	Colorectal	Silent profile
P16 (1)	Prostate	Silent profile
P17 (1)	Lung (NSCLC)	Failed (suboptimal quality)
P18 (2)	Colorectal	Silent profile
P19 (1)	Gastric	No analysis due to low cfDNA
P20 (1)	Colorectal	Silent profile
P21 (2)	Breast	No analysis due to low cfDNA
P22 (1)	Lung (NSCLC)	Failed (suboptimal quality)
P23 (1)	Lung (NSCLC)	Failed (suboptimal quality)
P24 (2)	Colorectal	Failed (suboptimal quality)
P25 (3)	Colorectal	MYC	NOTCH2, NOTCH1, CDKN2A/B, PTEN, TP53	Possible	8q
P26 (3)	Bile duct	Silent profile
P27 (3)	Cervical	KRAS, JAK2	MET, BRAF, PTEN, FGFR2, LAMP1	-	2q33.1; 12p;
					9p24.3-23 (incl. JAK2)
P28 (3)	Colorectal	Silent profile
P29 (3)	Colorectal	Silent profile
P30 (3)	Colorectal	MET	TP53, APC	-	-
P31 (3)	Colorectal	-	NOTCH2, APC, KRAS, CDK4, MDM2, JAK2, TP53
P32 (3)	Colorectal	Silent profile
P33 (3)	Colorectal	Silent profile				Chr. 2.9.11.15.20
P34 (3)	Breast	Silent profile
P35 (3)	Prostate	AR	PTEN, BRCA2, TP53, NOTCH2, APC
P36 (3)	Head and neck	Silent profile
P37 (3)	Breast	Failed (suboptimal quality)
P38 (3)	Breast	Silent profile
P39 (3)	Colorectal	Silent profile
P40 (3)	Colorectal	Failed (suboptimal quality)
P41 (3)	Bile duct	Failed (suboptimal quality)
P42 (3)	Breast	Failed (suboptimal quality)
P43 (3)	Colorectal	No analysis due to low cfDNA
P44 (3)	Breast	Silent profile
Results from OncoScan analysis (N=40) including amplifications and deletions of selected cancer-associated alterations (SCAA). Subchromosomal gains and deletions as well as chromosomal numerical changes were also reported. Indication of homologous recombination deficiency (HRD) was based on the number of LOH segments larger than 15MB. Silent profiles: No genomic alterations could be detected, and…

## Sheet: Supplemental Table 5
Supplemental Table 5. Comparison of genomic alterations identified in matched plasma and tissue DNA (N= 17)
Pt ID (cohort)	Cancer type	SCAA by WES: cfDNA	SCAA by WES: Tissue	SCAA by SNP array:	SCAA by SNP array:
				cfDNA	Tissue
P1 (2)	Endometrial	ATM p.K129*	ATM p.K129*	Deletion: APC, CDKN2A, NOTCH1, CCND1, BRCA2, LAMP1, TP53, NOTCH3, JAG1	Deletion: APC, CDKN2A, NOTCH1, CCND1, BRCA2, LAMP1, TP53, NOTCH3, JAG1, NOTCH2, MET, JAG2
		ARID1A p.Q507*	ARID1A p.Q507*
		AKT2 p.E323K	AKT2 p.E323K
			RAD51C p.E92*
P2 (2)	Ovarian	FGF10 p.V123I	TP53 p.C135Y	HRD	HRD
		TP53 p.C135Y		Bi-allelic loss: CDKN2A/B and PTEN.	Amplification: CCND1
				Amplification: CCND1, CER1, FREM1, NF1B	Deletion: CDKN2A
				Deletion: CDKN2A, NOTCH2, ALK, APC, NOTCH1, PTEN, FGFR2, BRCA2, LAMP1, TP53, ERBB2, BRCA1, NOTCH3
P4 (2)	Head and Neck	TP53 p.R196*	TP53 p.R196*	Amplification: FREM1, NF1B, CER1	HRD
		RAD21 p.A20T	RAD21 p.A20T		Amplification: FREM1, NF1B, CER1
			PIK3CA p.E545K
			CDKN2A p.R58*
			RET p.E701K
P6 (2)	Pancreatic	KRAS p.G12V	KRAS p.G12V	Amplification: MYC	Amplification: MYC
		TP53 p.R335fs*10	TP53 p.R335fs*10	Deletion: NOTCH2, APC, CDKN2A, CDK4, MDM2, TP53, JAG1
		FANCD2 p.R174*	ATR p.P2508T
			ATR p.D2214N
P8 (2)	Testicular	MYO6 p.Q918fs*24	SMARCA5 p.Q266*	Gain/amp. 20Q	HRD
		SMARCA5 p.Q266*	RAB14 c.53-1G>A		Gain/amp. 20q
		RAB14 c.53-1G>A	POLR3A p.R430fs*3
P9 (1)	Prostate	TP53 p.R213fs*33	TP53 p.R213fs*33	Amplification: AR	Amplification: AR
				Deletion: PTEN, FGFR2, KRAS	Deletion: PTEN, FGFR2
P13 (1)F	Prostate	ATR p.I774fs*5	PTEN p.N311*	Silent profile (some segmental changes)	Analysis not performed due to low DNA content
		PTEN p.N311*	(lav frekvens APC, CDH1, RAD50)
P18 (2)F	Colorectal	APC p.Y1075*	FFPE quality not suitable for analysis	Low ctDNA (<30%)	Analysis not performed due to low DNA content
		TP53 p.H193R
		PIK3CG p.A85V
		(mTOR) p.R214H
P23 (1)F		CHEK1 p.T226fs*19	KRAS p.G12A	Analysis not performed due to low DNA content	Analysis not performed due to low DNA content
		KRAS p.G12A
P37 (3)	Breast	PIK3CA p.H1047R	PIK3CA p.H1047R	Suboptimal quality	Amplification: MYC
		PIK3CA p.H1048R	PIK3CA p.H1048R		Deletion: CDKN2A, TP53, ERBB2, BRCA1, BRCA2, LAMP1
			TP53 p.R273H
P38 (3)	Breast	none	none	Silent profile	Deletion: BRCA2, LAMP1
P39 (3)	Colorectal	none	APC p.R259W	Silent profile	HRD
			TP53 p.Y205D		Amplification: EGFR
					Deletion: GATA4, PTEN, FGFR2, CCND1, TP53, GATA6
P40 (3)	Colorectal	TP53 c.556-2A>T	MET p.V919D	Suboptimal quality	LOH: Chr 4, 14
			(TP53 c.556-2A>T)		Amplification: Chr 5p, 6q, 20q (incl. BCL2L1, FOXS1, PDRG1)
P41 (3)	Bile duct	IDH1 p.R132C	IDH1 p.R132C	Suboptimal quality	Tetraploid tumor but stable chromosomes
		ATR p.I774fs*3	(ATR p.I774fs*3)
P42 (3)	Breast	none	ESR1 p.Y537C	Suboptimal quality	Not possible due to high level of normal cells
			PIK3CA p.K111M
			PIK3CA p.H1047R
P43 (3)	Colorectal	None	PIK3CA p.E545G	Analysis not performed due to low DNA content	Amplification: BRCA2, LAMP1
			KRAS p.G13D		Deletion: GATA4, TP53, GATA6
			ERBB2 p.L149F
P44 (3)	Breast	none	PIK3CA p.H1047R	Silent profile	HRD
			TP53 p.A138P		Amplification: MYC, ERBB2
					Deletion: NOTCH2, ROS1, BRAF, GATA4, BRCA2, TP53, BRCA1, GATA6
Selected cancer-associated alterations (SCAAs) identified in plasma and tissue DNA for 17 patients across cohorts. Results from both WES and OncoScan are indicated together with analyses performed on fresh tumor tissue biopsies or FFPE tissueF. The SNP array analyses of SCNAs differed between materials; OncoScan was used for cfDNA and CytoScanHD was used for tumor tissue DNA. The difference in SC…
